# Supplementary material for: Mapping multicenter randomized controlled trials in anesthesiology: a scoping review
Source: Syst Rev. 2021 Oct 26;10:276. doi: 10.1186/s13643-021-01776-5 (PMC8549299; doi:10.1186/s13643-021-01776-5)
Supplement: Supplementary file 2 — Additional file 2. [file 13643_2021_1776_MOESM2_ESM.xlsx]

## Sheet: Sheet1
Al-Batran S.-E., Lorenzen S., Thuss-Patience P.C., Schenk M., Goekkurt E., Hofheinz R.D., Kretzschmar A., Heuer V., Bolling C., Haag G.M., Angermeier S., Fischer von Weikersthal L., Bechstein W.O., Wicki A., Siebenhuner A., Waberer L., Irahara N., Pauligk C., Gotze T.O., Homann N.. Updated safety data of the DANTE trial: Perioperative atezolizumab in combination with FLOT versus FLOT alone in pat…
Allegri M, Ornaghi M, Ferland CE, Bugada D, Meghani Y, Calcinati S, De Gregori M, Lovisari F, Radhakrishnan K, Cusato M, Scalia Catenacci S, Somaini M, Fanelli G, Ingelmo P. Peritoneal Nebulization of Ropivacaine during Laparoscopic Cholecystectomy: dose Finding and Pharmacokinetic Study. #journal#. 2017//. 2017:4260702
Amar, David,Park, Bernard,Zhang, Hao,Shi, Weiji,Fleisher, Martin,Thaler, Howard T.,Rusch, Valerie W.. Beneficial effects of perioperative statins for major pulmonary resection. Journal of Thoracic & Cardiovascular Surgery. 2015. 149:1532-8
Ambrosoli AL, Guzzetti L, Severgnini P, Fedele LL, Musella G, Crespi A, Novario R, Cappelleri G. Postoperative analgesia and early functional recovery after day-case anterior cruciate ligament reconstruction: a randomized trial on local anesthetic delivery methods for continuous infusion adductor canal block. #journal#. 2019//. 85:962
Asida, S. M.,Atalla, M. M. M.,Gad, G. S.,Eisa, K. M.,Mohamed, H. S.. Effect of perioperative control of blood glucose level on patient's outcome after anesthesia for cardiac surgery. Egyptian Journal of Anaesthesia. 2013. 29:71-76
Augoustides, John G. T.. Letter by Augoustides regarding article, "Increased mortality, postoperative morbidity, and cost after red blood cell transfusion in patients having cardiac surgery". Circulation. 2008. 117:e506; author reply e507
Baguneid, M. S.,Welch, M.,Bukhari, M.,Fulford, P. E.,Howe, M.,Bigley, G.,Eddleston, J. M.,McMahon, R. F.,Walker, M. G.. A randomized study to evaluate the effect of a perioperative infusion of dopexamine on colonic mucosal ischemia after aortic surgery. Journal of vascular surgery : official publication, the Society for Vascular Surgery [and] International Society for Cardiovascular Surgery, Nort…
Barlow, R.,Price, P.,Reid, T. D.,Hunt, S.,Clark, G. W. B.,Havard, T. J.,Puntis, M. C. A.,Lewis, W. G.. Prospective multicentre randomised controlled trial of early enteral nutrition for patients undergoing major upper gastrointestinal surgical resection. Clinical Nutrition. 2011. 30:560-566
Barone MA, Widmer M, Arrowsmith S, Ruminjo J, Seuc A, Landry E, Barry TH, Danladi D, Djangnikpo L, Gbawuru-Mansaray T, Harou I, Lewis A, Muleta M, Nembunzu D, Olupot R, Sunday-Adeoye I, Wakasiaka WK, Landoulsi S, Delamou A, Were L, Frajzyngier V, Beattie K, Gulmezoglu AM. Breakdown of simple female genital fistula repair after 7 day versus 14 day postoperative bladder catheterisation: a randomise…
Barrington JW, Emerson RH, Lovald ST, Lombardi AV, Berend KR. No Difference in Early Analgesia Between Liposomal Bupivacaine Injection and Intrathecal Morphine After TKA. #journal#. 2017//. 475:94
Barry, P.,Seal, D. V.,Gettinby, G.,Lees, F.,Peterson, M.,Revie, C. W.. ESCRS study of prophylaxis of postoperative endophthalmitis after cataract surgery. Preliminary report of principal results from a European multicenter study. Journal of Cataract and Refractive Surgery. 2006. 32:407-410
Beck, David E.,Sweeney, W. Brian,McCarter, Martin D.,Ipamorelin 201 Study, Group. Prospective, randomized, controlled, proof-of-concept study of the Ghrelin mimetic ipamorelin for the management of postoperative ileus in bowel resection patients. International Journal of Colorectal Disease. 2014. 29:1527-34
Benson, Herbert,Dusek, Jeffery A.,Sherwood, Jane B.,Lam, Peter,Bethea, Charles F.,Carpenter, William,Levitsky, Sidney,Hill, Peter C.,Clem, Donald W., Jr.,Jain, Manoj K.,Drumel, David,Kopecky, Stephen L.,Mueller, Paul S.,Marek, Dean,Rollins, Sue,Hibberd, Patricia L.. Study of the Therapeutic Effects of Intercessory Prayer (STEP) in cardiac bypass patients: a multicenter randomized trial of uncerta…
Bhikoo R, Hughes K, Vather R, Murphy C. Subtenon Bupivacaine for Postoperative Pain in Patients Undergoing Pterygium Excision: a Double-Blinded Randomized Control Trial. #journal#. 2019//. 38:959
Bourdaud N, Francois C, Jacqmarcq O, Guye ML, Jean J, Studer C, Engrand-Donal C, Devys JM, Boutin F, Guyot E, Bouazza N, Treluyer JM, Orliaguet GA, VPOP2 group. Addition of droperidol to prophylactic ondansetron and dexamethasone in children at high risk for postoperative vomiting. A randomized, controlled, double-blind study. #journal#. 2017//. 118:918
Bourne, Michael H.,Chelly, Jacques E.,Damaraju, C. V.,Nelson, Winnie W.,Schein, Jeff R.,Hewitt, David J.. Physical therapists' perceptions of ease of care in patients receiving 2 forms of analgesia after total hip arthroplasty. Physical Therapy. 2010. 90:707-13
Brandstrup B., Beier-Holgersen R., Iversen L.H., Starup C.B., Wentzel L.N., Lindorff-Larsen K., Petersen T.C., Tonnesen H.. The Influence of Perioperative Fluid Therapy on N-terminal-pro-brain Natriuretic Peptide and the Association With Heart and Lung Complications in Patients Undergoing Colorectal Surgery: Secondary Results of a Clinical Randomized Assessor-blinded Multicenter Trial. Annals of …
Bravo D, Aliste J, Layera S, Fernandez D, Leurcharusmee P, Samerchua A, Tangjitbampenbun A, Watanitanon A, Arnuntasupakul V, Tunprasit C, Gordon A, Finlayson RJ, Tran DQ. A multicenter, randomized comparison between 2, 5, and 8 mg of perineural dexamethasone for ultrasound-guided infraclavicular block. #journal#. 2019//. 44:46
Brawer, Michael K. A Multicenter Study on the Efficacy and Safety of Interstitial Laser Coagulation Versus alpha-Blockade in Subjects With Symptomatic Benign Prostatic Hyperplasia: Preliminary Results.. Reviews in urology. 2005//. 7 Suppl 9:S29
Briffaux, Raphael,Coloby, Patrick,Bruyere, Franck,Ouaki, Frederic,Pires, Christophe,Dore, Bertrand,Irani, Jacques. One preoperative dose randomized against 3-day antibiotic prophylaxis for transrectal ultrasonography-guided prostate biopsy. BJU International. 2009. 103:1069-73; discussion 1073
Brugts, Jasper Jan,Mercado, Nestor,Hu, Stephen,Guarneri, Mimi,Price, Matthew,Schatz, Richard,Teirstein, Paul,Wijns, William,Serruys, Patrick W.,O'Neill, William W.,Boersma, Eric. Relation of periprocedural bleeding complications and long-term outcome in patients undergoing percutaneous coronary revascularization (from the Evaluation of Oral Xemilofiban in Controlling Thrombotic Events [EXCITE] Tr…
Bucher, P.,Gervaz, P.,Soravia, C.,Mermillod, B.,Erne, M.,Morel, P.. Randomized clinical trial of mechanical bowel preparation versus no preparation before elective left-sided colorectal surgery.[Erratum appears in Br J Surg. 2005 Aug;92(8):1051]. British Journal of Surgery. 2005. 92:409-14
Buchheit T, Hsia HJ, Cooter M, Shortell C, Kent M, McDuffie M, Shaw A, Buckenmaier CT, Van de Ven T. The Impact of Surgical Amputation and Valproic Acid on Pain and Functional Trajectory: results from the Veterans Integrated Pain Evaluation Research (VIPER) Randomized, Double-Blinded Placebo-Controlled Trial. #journal#. 2019//. 20:2004
Cahill AG, Srinivas SK, Tita ATN, Caughey AB, Richter HE, Gregory WT, Liu J, Woolfolk C, Weinstein DL, Mathur AM, Macones GA, Tuuli MG. Effect of Immediate vs Delayed Pushing on Rates of Spontaneous Vaginal Delivery Among Nulliparous Women Receiving Neuraxial Analgesia: a Randomized Clinical Trial. #journal#. 2018//. 320:1444
Carpenter, J. P.. Midterm results of the multicenter trial of the powerlink bifurcated system for endovascular aortic aneurysm repair. Journal of Vascular Surgery. 2004. 40:849-859
Cegarra-Sanmartin V, Paniagua-Iglesias P, Popova E, de Nadal Clanchet M, Alonso-Coello P, Plou P, Mata Mena E, Fernandez-Riveira C, Garcia del Valle S, Tena Blanco B, Sabate Tenas S, Font Gual A, Maestre Hittinger ML, Gonzalez Rodriguez R. Perioperative acetylsalicylic acid and clonidine in noncardiac surgery patients (POISE-2 trial). #journal#. 2015//. 62:270
Chan, Matthew T. V.,Wan, Alex C. M.,Gin, Tony,Leslie, Kate,Myles, Paul S.. Chronic postsurgical pain after nitrous oxide anesthesia. Pain. 2011. 152:2514-20
Chaudhuri, K.,Storey, E.,Lee, G. A.,Bailey, M.,Chan, J.,Rosenfeldt, F. L.,Pick, A.,Negri, J.,Gooi, J.,Zimmet, A.,Esmore, D.,Merry, C.,Rowland, M.,Lin, E.,Marasco, S. F.. Carbon dioxide insufflation in open-chamber cardiac surgery: A double-blind, randomized clinical trial of neurocognitive effects. Journal of Thoracic and Cardiovascular Surgery. 2012. 144:646-653.e1
Christopherson, R.,Beattie, C.,Frank, S. M.,Norris, E. J.,Meinert, C. L.,Gottlieb, S. O.,Yates, H.,Rock, P.,Parker, S. D.,Perler, B. A.. Perioperative morbidity in patients randomized to epidural or general anesthesia for lower extremity vascular surgery. Perioperative Ischemia Randomized Anesthesia Trial Study Group. Anesthesiology. 1993. 79:422-34
Chuan A, Lansdown A, Brick KL, Bourgeois AJG, Pencheva LB, Hue B, Goddard S, Lennon MJ, Walters A, Auyong D, Continuous Catheters in Adductor Canal versus Femoral Triangle (The CAFE study) investigators. Adductor canal versus femoral triangle anatomical locations for continuous catheter analgesia after total knee arthroplasty: a multicentre randomised controlled study. #journal#. 2019//. 123:360
Comfort, M. B.,Tse, A. S. K.,Tsang, A. C. C.,McGrath, C.. A study of the comparative efficacy of three common analgesics in the control of pain after third molar surgery under local anaesthesia. Australian Dental Journal. 2002. 47:327-30
Contant, Caroline M. E.,Hop, Wim C. J.,van't Sant, Hans Pieter,Oostvogel, Henk J. M.,Smeets, Harm J.,Stassen, Laurents P. S.,Neijenhuis, Peter A.,Idenburg, Floris J.,Dijkhuis, Cees M.,Heres, Piet,van Tets, Willem F.,Gerritsen, Jos J. G. M.,Weidema, Wibo F.. Mechanical bowel preparation for elective colorectal surgery: a multicentre randomised trial.[Erratum appears in Lancet. 2008 May 17;371(9625…
Cunningham D, Stenning SP, Smyth EC, Okines AF, Allum WH, Rowley S, Stevenson L, Grabsch HI, Alderson D, Crosby T, Griffin SM, Mansoor W, Coxon FY, Falk SJ, Darby S, Sumpter KA, Blazeby JM, Langley RE. Peri-operative chemotherapy with or without bevacizumab in operable oesophagogastric adenocarcinoma (UK Medical Research Council ST03): primary analysis results of a multicentre, open-label, random…
da Costa DW, Bouwense SA, Schepers NJ, Besselink MG, van Santvoort HC, van Brunschot S, Bakker OJ, Bollen TL, Dejong CH, van Goor H, Boermeester MA, Bruno MJ, van Eijck CH, Timmer R, Weusten BL, Consten EC, Brink MA, Spanier BWM, Bilgen EJS, Nieuwenhuijs VB, Hofker HS, Rosman C, Voorburg AM, Bosscha K, van Duijvendijk P, Gerritsen JJ, Heisterkamp J, de Hingh IH, Witteman BJ, Kruyt PM, Scheepers J…
Dahlstrand, Ursula,Sandblom, Gabriel,Ljungdahl, Mikael,Wollert, Staffan,Gunnarsson, Ulf. TEP under general anesthesia is superior to Lichtenstein under local anesthesia in terms of pain 6 weeks after surgery: results from a randomized clinical trial. Surgical Endoscopy. 2013. 27:3632-8
Davies, A.,Vercellini, P.,Crosignani, P. G.,Mangioni, C.,Ferrari, A.,De Giorgi, O.,Imparato, E.. Treatment with a gonadotrophin releasing hormone agonist before hysterectomy for leiomyomas: Results of a multicentre, randomised controlled trial (multiple letters) [5]. British Journal of Obstetrics and Gynaecology. 1999. 106:751-752
Delaney, C. P.,Wolff, B. G.,Viscusi, E. R.,Senagore, A. J.,Fort, J. G.,Du, W.,Techner, L.,Wallin, B.. Alvimopan, for postoperative ileus following bowel resection: A pooled analysis of phase III studies. Annals of Surgery. 2007. 245:355-363
Dellagrammaticas, D.,Lewis, S.,Colam, B.,Rothwell, P. M.,Warlow, C. P.,Gough, M. J.,Gala trial collaborators. Carotid endarterectomy in the UK: acceptable risks but unacceptable delays. Clinical Medicine. 2007. 7:589-92
Demir A, Ayd[latin dotless i]nl[latin dotless i] B, Toprak HI, Karadeniz U, Y[latin dotless i]lmaz FM, Zungun C, Ucar P, Guclu CY, Bostanc[latin dotless i] EB, Y[latin dotless i]lmaz S. Impact of 6% Starch 130/0.4 and 4% Gelatin Infusion on Kidney Function in Living-Donor Liver Transplantation. #journal#. 2015//. 47:1883
Depret, Francois, Farny, Boris, Jeanne, Mathieu, Klouche, Kada, Leclerc, Thomas, Nouette-Gaulain, Karine, Pantet, Olivier, Remerand, Francis, Roquilly, Antoine, Rousseau, Anne-Francoise, Sztajnic, Simon, Wiramus, Sandrine, Vicaut, Eric, Legrand, Matthieu, A2B trial investigators. The A2B trial, antibiotic prophylaxis for excision-graft surgery in burn patients: a multicenter randomized double-bli…
Dershwitz, M.,Rosow, C. E.,Di Biase, P. M.,Joslyn, A. F.,Sanderson, P. E.. Ondansetron is effective in decreasing postoperative nausea and vomiting. Clinical Pharmacology & Therapeutics. 1992. 52:96-101
Diercks GR, Comins J, Bennett K, Gallagher TQ, Brigger M, Boseley M, Gaudreau P, Rogers D, Setlur J, Keamy D, Cohen MS, Hartnick C. Comparison of Ibuprofen vs Acetaminophen and Severe Bleeding Risk After Pediatric Tonsillectomy: a Noninferiority Randomized Clinical Trial. #journal#. 2019//. 145:494
Donnenfeld, Eric D.,Holland, Edward J.,Durrie, Daniel S.,Raizman, Michael B.. Double-masked study of the effects of nepafenac 0.1% and ketorolac 0.4% on corneal epithelial wound healing and pain after photorefractive keratectomy. Advances in Therapy. 2007. 24:852-62
Donnenfeld, Eric D.,Holland, Edward J.,Stewart, Robert H.,Gow, James A.,Grillone, Lisa R.,Bromfenac Ophthalmic Solution 0.09% Study, Group. Bromfenac ophthalmic solution 0.09% (Xibrom) for postoperative ocular pain and inflammation. Ophthalmology. 2007. 114:1653-62
Dudek D, Dziewierz A, Widimsky P, Bolognese L, Goldstein P, Hamm C, Tanguay JF, LeNarz L, Miller DL, Brown E, Ten Berg J, Montalescot G, ACCOAST Investigators. Impact of prasugrel pretreatment and timing of coronary artery bypass grafting on clinical outcomes of patients with non-ST-segment elevation myocardial infarction: from the A Comparison of Prasugrel at PCI or Time of Diagnosis of Non-ST-E…
Duncan AE, Sessler DI, Sato H, Sato T, Nakazawa K, Carvalho G, Hatzakorzian R, Codere-Maruyama T, Abd-Elsayed A, Bose S, Said T, Mendoza-Cuartas M, Chowdary H, Mascha EJ, Yang D, Gillinov AM, Schricker T. Hyperinsulinemic Normoglycemia during Cardiac Surgery Reduces a Composite of 30-day Mortality and Serious In-hospital Complications: a Randomized Clinical Trial. #journal#. 2018//. 128:1125
Dybvik L, Skraastad E, Yeltayeva A, Konkayev A, Musaeva T, Zabolotskikh I, Bjertnaes L, Dahl V, Raeder J, Kuklin V. Influence of a New "Call-Out Algorithm" for Management of Postoperative Pain and Its Side Effects on Length of Stay in Hospital: a Two-Centre Prospective Randomized Trial. #journal#. 2017//. 2017:9431984
Eberhart, Leopold. The safety and tolerability of the fentanyl HCl iontophoretic transdermal system: an alternative to currently available analgesic modalities. Journal of Opioid Management. 2007. 3:249-56
Ebrahim, Ali Janpour,Mozaffar, Rabiee,Nadia, Bani-hashem,Ali, Jabbari. Preoperative prescription of suppository diclofenac for spinal anesthesia. Annals of African Medicine. 2013. 12:53-4
Ebrahimi, Ramin,Bakaeen, Faisal G.,Uberoi, Abhimanyu,Ardehali, Abbas,Baltz, Janet H.,Hattler, Brack,Almassi, G. Hossein,Wagner, Todd H.,Collins, Joseph F.,Grover, Frederick L.,Shroyer, A. Laurie. Effect of clopidogrel use post coronary artery bypass surgery on graft patency. Annals of Thoracic Surgery. 2014. 97:15-21
Ellison, Lars M.,Nguyen, Mike,Fabrizio, Michael D.,Soh, Ann,Permpongkosol, Sompol,Kavoussi, Louis R.. Postoperative robotic telerounding: a multicenter randomized assessment of patient outcomes and satisfaction. Archives of Surgery. 2007. 142:1177-81; discussion 1181
Erlandsson J, Holm T, Pettersson D, Berglund A, Cedermark B, Radu C, Johansson H, Machado M, Hjern F, Hallbook O, Syk I, Glimelius B, Martling A. Optimal fractionation of preoperative radiotherapy and timing to surgery for rectal cancer (Stockholm III): a multicentre, randomised, non-blinded, phase 3, non-inferiority trial. #journal#. 2017//. 18:336
Esquinas Rodriguez, A. M.,Feltracco, P.. Low efficacy of noninvasive mechanical ventilation in respiratory failure after cardiac surgery: Where is the mystery?. Journal of Cardiothoracic and Vascular Anesthesia. 2012. 26:e73-e74
Eveno, Clarisse, Jouvin, Ingrid, Pocard, Marc. PIPAC EstoK 01: Pressurized IntraPeritoneal Aerosol Chemotherapy with cisplatin and doxorubicin (PIPAC C/D) in gastric peritoneal metastasis: a randomized and multicenter phase II study.. Pleura and peritoneum. 2018//. 3:20180116
Falewee, M. N.,Schilf, A.,Boufflers, E.,Cartier, C.,Bachmann, P.,Pressoir, M.,Banal, A.,Michel, C.,Ettaiche, M.. Reduced infections with perioperative immunonutrition in head and neck cancer: exploratory results of a multicenter, prospective, randomized, double-blind study. Clinical Nutrition. 2014. 33:776-84
Fields, Ryan C.,Meyers, Bryan F.. The effects of perioperative blood transfusion on morbidity and mortality after esophagectomy. Thoracic Surgery Clinics. 2006. 16:75-86
Fisher JG, Sparks EA, Khan FA, Alexander JL, Asaro LA, Wypij D, Gaies M, Modi BP, Duggan C, Agus MS, Yu YM, Jaksic T. Tight Glycemic Control With Insulin Does Not Affect Skeletal Muscle Degradation During the Early Postoperative Period Following Pediatric Cardiac Surgery. #journal#. 2015//. 16:515
Fong R, Silverstein BE, Peace JH, Williams JI, Vittitow JL. Submicron loteprednol etabonate ophthalmic gel 0.38% for the treatment of inflammation and pain after cataract surgery. #journal#. 2018//. 44:1220
Franck, Linda S.,Allen, Alison,Oulton, Kate. Making pain assessment more accessible to children and parents: can greater involvement improve the quality of care?. Clinical Journal of Pain. 2007. 23:331-8
Fujita, Tetsuji. Local anesthesia for primary unilateral inguinal hernia in adults. Annals of Surgery. 2008. 248:344-5; author reply 345
Fujitani, K.,Tsujinaka, T.,Fujita, J.,Miyashiro, I.,Imamura, H.,Kimura, Y.,Kobayashi, K.,Kurokawa, Y.,Shimokawa, T.,Furukawa, H.,Osaka Gastrointestinal Cancer Chemotherapy Study, Group. Prospective randomized trial of preoperative enteral immunonutrition followed by elective total gastrectomy for gastric cancer. British Journal of Surgery. 2012. 99:621-9
Gardner, Timothy J.. To transfuse or not to transfuse. Circulation. 2007. 116:458-60
Gargiulo G, Carrara G, Frigoli E, Vranckx P, Leonardi S, Ciociano N, Campo G, Varbella F, Calabro P, Garducci S, Iannone A, Briguori C, Ando G, Crimi G, Limbruno U, Garbo R, Sganzerla P, Russo F, Lupi A, Cortese B, Ausiello A, Ierna S, Esposito G, Zavalloni D, Santarelli A, Sardella G, Tresoldi S, de Cesare N, Sciahbasi A, Zingarelli A, Tosi P, van 't Hof A, Omerovic E, Brugaletta S, Windecker S,…
Garry, R.,Fountain, J.,Mason, S.,Napp, V.,Brown, J.,Hawe, J.,Clayton, R.,Abbott, J.,Phillips, G.,Whittaker, M.,Lilford, R.,Bridgman, S.. The eVALuate study: Two parallel randomised trials, one comparing laparoscopic with abdominal hysterectomy, the other comparing laparoscopic with vaginal hysterectomy. British Medical Journal. 2004. 328:129-133
Gay-Escoda C, Hanna M, Montero A, Dietrich T, Milleri S, Giergiel E, Zoltan TB, Varrassi G. Tramadol/dexketoprofen (TRAM/DKP) compared with tramadol/paracetamol in moderate to severe acute pain: results of a randomised, double-blind, placebo and active-controlled, parallel group trial in the impacted third molar extraction pain model (DAVID study). #journal#. 2019//. 9:e023715
George RB, McKeen DM, Dominguez JE, Allen TK, Doyle PA, Habib AS. A randomized trial of phenylephrine infusion versus bolus dosing for nausea and vomiting during Cesarean delivery in obese women. #journal#. 2018//. 65:254
Gerris, J.,Degueldre, M.,Peters, A. A. W.,Romao, F.,Stjernquist, M.,Al-Taher, H.. The place of Zoladex in deferred surgery for uterine fibroids. Hormone Research. 1996. 45:279-284
Gilmore C, Ilfeld B, Rosenow J, Li S, Desai M, Hunter C, Rauck R, Kapural L, Nader A, Mak J, Cohen S, Crosby N, Boggs J. Percutaneous peripheral nerve stimulation for the treatment of chronic neuropathic postamputation pain: a multicenter, randomized, placebo-controlled trial. #journal#. 2019//. 44:637
Gomes, M.,Soares, M. O.,Dumville, J. C.,Lewis, S. C.,Torgerson, D. J.,Bodenham, A. R.,Gough, M. J.,Warlow, C. P.,Gala Collaborative Group. Cost-effectiveness analysis of general anaesthesia versus local anaesthesia for carotid surgery (GALA Trial). British Journal of Surgery. 2010. 97:1218-25
Goyal N, Chen AF, Padgett SE, Tan TL, Kheir MM, Hopper RH, Hamilton WG, Hozack WJ. Otto Aufranc Award: a Multicenter, Randomized Study of Outpatient versus Inpatient Total Hip Arthroplasty. #journal#. 2017//. 475:364
Graham EM, Martin RH, Buckley JR, Zyblewski SC, Kavarana MN, Bradley SM, Alsoufi B, Mahle WT, Hassid M, Atz AM. Corticosteroid Therapy in Neonates Undergoing Cardiopulmonary Bypass: randomized Controlled Trial. #journal#. 2019//. 74:659
Guazzi P, Grandi T, Grandi G. Implant site preparation using a single bur versus multiple drilling steps: 4-month post-loading results of a multicenter randomised controlled trial. #journal#. 2015//. 8:283
Guntupalli SR, Brennecke A, Behbakht K, Tayebnejad A, Breed CA, Babayan LM, Cheng G, Ramzan AA, Wheeler LJ, Corr BR, Lefkowits C, Sheeder J, Matsuo K, Flink D. Safety and Efficacy of Apixaban vs Enoxaparin for Preventing Postoperative Venous Thromboembolism in Women Undergoing Surgery for Gynecologic Malignant Neoplasm: a Randomized Clinical Trial. #journal#. 2020//. 3:e207410
Haase-Fielitz, Anja,Plas, Michael,Kuppe, Hermann,Hetzer, Roland,Ostland, Vaughn,Westphal, Sabine,Hoffmann, Juliane,Prowle, John,Mertens, Peter Rene,Westerman, Mark,Bellomo, Rinaldo,Haase, Michael. Low preoperative hepcidin concentration as a risk factor for mortality after cardiac surgery: a pilot study. Journal of Thoracic & Cardiovascular Surgery. 2013. 145:1380-6
Hartrick CT, Knapke DM, Ding L, Danesi H, Jones JB. Fentanyl iontophoretic transdermal system versus morphine intravenous patient-controlled analgesia for pain management following orthopedic surgery: a pooled analysis of randomized, controlled trials. #journal#. 2016//. 12:37
Helenius I, Keskinen H, Syvanen J, Lukkarinen H, Mattila M, Valipakka J, Pajulo O. Gelatine matrix with human thrombin decreases blood loss in adolescents undergoing posterior spinal fusion for idiopathic scoliosis: a multicentre, randomised clinical trial. #journal#. 2016//. 98-B:395
Hofland J, Ouattara A, Fellahi JL, Gruenewald M, Hazebroucq J, Ecoffey C, Joseph P, Heringlake M, Steib A, Coburn M, Amour J, Rozec B, Liefde I, Meybohm P, Preckel B, Hanouz JL, Tritapepe L, Tonner P, Benhaoua H, Roesner JP, Bein B, Hanouz L, Tenbrinck R, Bogers AJJC, Mik BG, Coiffic A, Renner J, Steinfath M, Francksen H, Broch O, Haneya A, Schaller M, Guinet P, Daviet L, Brianchon C, Rosier S, L…
Hovanesian JA, Sheppard JD, Trattler WB, Gayton JL, Malhotra RP, Schaaf DT, Ng E, Dunn SH. Intracameral phenylephrine and ketorolac during cataract surgery to maintain intraoperative mydriasis and reduce postoperative ocular pain: integrated results from 2 pivotal phase 3 studies. #journal#. 2015//. 41:2060
Huynh TT, Liesching TN, Cereda M, Lei Y, Frazer MJ, Nahouraii MR, Diette GB. Efficacy of Oscillation and Lung Expansion in Reducing Postoperative Pulmonary Complication. #journal#. 2019//. #volume#:#pages#
Hyldig N, Vinter CA, Kruse M, Mogensen O, Bille C, Sorensen JA, Lamont RF, Wu C, Heidemann LN, Ibsen MH, Laursen JB, Ovesen PG, Rorbye C, Tanvig M, Joergensen JS. Prophylactic incisional negative pressure wound therapy reduces the risk of surgical site infection after caesarean section in obese women: a pragmatic randomised clinical trial. #journal#. 2019//. 126:628
Isaacson, I. J.,Lowdon, J. D.,Berry, A. J.,Smith, R. B., 3rd,Knos, G. B.,Weitz, F. I.,Ryan, K.. The value of pulmonary artery and central venous monitoring in patients undergoing abdominal aortic reconstructive surgery: a comparative study of two selected, randomized groups. Journal of Vascular Surgery. 1990. 12:754-60
Ito Y, Yoshikawa T, Fujiwara M, Kojima H, Matsui T, Mochizuki Y, Cho H, Aoyama T, Ito S, Misawa K, Nakayama H, Morioka Y, Ishiyama A, Tanaka C, Morita S, Sakamoto J, Kodera Y. Quality of life and nutritional consequences after aboral pouch reconstruction following total gastrectomy for gastric cancer: randomized controlled trial CCG1101. #journal#. 2016//. 19:977
Jaber, S.,Antonelli, M.. Preventive or curative postoperative noninvasive ventilation after thoracic surgery: Still a grey zone?. Intensive Care Medicine. 2014. 40:280-283
Jones, Chris,Thompson, Owain. Should having an elective laparotomy mean having an epidural for postoperative pain relief?. British Journal of Hospital Medicine. 2009. 70:305
Kamata, Masatoshi,King, Jonathan N.,Seewald, Wolfgang,Sakakibara, Nobuhiro,Yamashita, Kazuto,Nishimura, Ryohei. Comparison of injectable robenacoxib versus meloxicam for peri-operative use in cats: results of a randomised clinical trial. Veterinary Journal. 2012. 193:114-8
Kapural L, Yu C, Doust MW, Gliner BE, Vallejo R, Sitzman BT, Amirdelfan K, Morgan DM, Yearwood TL, Bundschu R, Yang T, Benyamin R, Burgher AH. Comparison of 10-kHz High-Frequency and Traditional Low-Frequency Spinal Cord Stimulation for the Treatment of Chronic Back and Leg Pain: 24-Month Results From a Multicenter, Randomized, Controlled Pivotal Trial. #journal#. 2016//. 79:667
Karm MH, Park FD, Kang M, Kim HJ, Kang JW, Kim S, Kim YD, Kim CH, Seo KS, Kwon KH, Kim CH, Lee JW, Hong SW, Lim MH, Nam SK, Cho JM. Comparison of the efficacy and safety of 2% lidocaine HCl with different epinephrine concentration for local anesthesia in participants undergoing surgical extraction of impacted mandibular third molars: a multicenter, randomized, double-blind, crossover, phase IV tr…
Kashyap A, Varshney R, Titiyal GS, Sinha AK. Comparison between ropivacaine and bupivacaine in deep topical fornix nerve block anesthesia in patients undergoing cataract surgery by phacoemulsification. #journal#. 2018//. 66:1268
Kavakli AS, Kavrut Ozturk N, Yavuzel Adas H, Kudsioglu ST, Ayoglu RU, Ozmen S, Sagdic K, Yapici N. The effects of music on anxiety and pain in patients during carotid endarterectomy under regional anesthesia: a randomized controlled trial. #journal#. 2019//. 44:94
Kehlet M, Heeseman S, Tonnesen H, Schroeder TV. Perioperative smoking cessation in vascular surgery: challenges with a randomized controlled trial. #journal#. 2015//. 16:441
Kim, Joon Young,Jeong, Myung Ho,Moon, Jae Hyun,Ahn, Yong Keun,Chae, Shung Chull,Hur, Seung Ho,Hong, Taek Jong,Kim, Young Jo,Seong, In Whan,Chae, In Ho,Cho, Myeong Chan,Jang, Yang Soo,Yoon, Jung Han,Seung, Ki Bae,Park, Seung Jung,Korea Acute Myocardial Infarction Registry, Investigators. Impact of Clopidogrel loading dose in patients with chronic kidney disease undergoing primary percutaneous coro…
Klinger RY, Thunberg CA, White WD, Fontes M, Waldron NH, Piccini JP, Hughes GC, Podgoreanu MV, Stafford-Smith M, Newman MF, Mathew JP. Intraoperative Magnesium Administration Does Not Reduce Postoperative Atrial Fibrillation After Cardiac Surgery. #journal#. 2015//. 121:861
Kobayashi S, Ito M, Yamamoto S, Kinugasa Y, Kotake M, Saida Y, Kobatake T, Yamanaka T, Saito N, Moriya Y. Randomized clinical trial of skin closure by subcuticular suture or skin stapling after elective colorectal cancer surgery. #journal#. 2015//. 102:495
Koehrer P, Bron AM, Chiquet C, Thuret G, Delbosc B, Berrod JP, Bourcier T, Sauer A, Jonval L, D'Athis P, Creuzot-Garcher C. Early versus delayed intravitreal betamethasone as an adjuvant in the treatment of presumed postoperative endophthalmitis: a randomised trial. #journal#. 2016//. 100:1076
Krarup, Lars-Henrik,Gluud, Christian,Truelsen, Thomas,Pedersen, Anders,Lindahl, Marianne,Hansen, Lotte,Michelsen, Sascha,Andersen, Grethe,Zeng, Xianrong,Korv, Janika,Oskedra, Adam,Boysen, Gudrun,ExStroke Pilot Trial, Group. The ExStroke Pilot Trial: rationale, design, and baseline data of a randomized multicenter trial comparing physical training versus usual care after an ischemic stroke. Contem…
Kunt, Atike Tekeli,Akgun, Serdar,Atalan, Nazan,Bitir, Nazan,Arsan, Sinan. Furosemide infusion prevents the requirement of renal replacement therapy after cardiac surgery. Anadolu Kardiyoloji Dergisi. 2009. 9:499-504
Lassen, Kristoffer,Kjaeve, Jorn,Fetveit, Torunn,Trano, Gerd,Sigurdsson, Helgi Kjartan,Horn, Arild,Revhaug, Arthur. Allowing normal food at will after major upper gastrointestinal surgery does not increase morbidity: a randomized multicenter trial. Annals of Surgery. 2008. 247:721-9
Leali, Paolo Tranquilli, Solla, Federico, Maestretti, Gianluca, Balsano, Massimo, Doria, Carlo. Safety and efficacy of vertebroplasty in the treatment of osteoporotic vertebral compression fractures: a prospective multicenter international randomized controlled study.. Clinical cases in mineral and bone metabolism : the official journal of the Italian Society of Osteoporosis, Mineral Metabolism, …
Leegwater NC, Bloemers FW, de Korte N, Heetveld MJ, Kalisvaart KJ, Schonhuth CP, Pijnenburg BACM, Burger BJ, Ponsen KJ, Maier AB, van Royen BJ, Nolte PA. Postoperative continuous-flow cryocompression therapy in the acute recovery phase of hip fracture surgery-A randomized controlled clinical trial. #journal#. 2017//. 48:2754
Leong T, Smithers BM, Haustermans K, Michael M, Gebski V, Miller D, Zalcberg J, Boussioutas A, Findlay M, O'Connell RL, Verghis J, Willis D, Kron T, Crain M, Murray WK, Lordick F, Swallow C, Darling G, Simes J, Wong R. TOPGEAR: a Randomized, Phase III Trial of Perioperative ECF Chemotherapy with or Without Preoperative Chemoradiation for Resectable Gastric Cancer: interim Results from an Internat…
Leurcharusmee P, Aliste J, Van Zundert TC, Engsusophon P, Arnuntasupakul V, Tiyaprasertkul W, Tangjitbampenbun A, Ah-Kye S, Finlayson RJ, Tran DQ. A Multicenter Randomized Comparison Between Intravenous and Perineural Dexamethasone for Ultrasound-Guided Infraclavicular Block. #journal#. 2016//. 41:328
Linares-Gil MJ, Valls J, Hereu-Boher P, Nebot FJ, De-Ramon B, Diaz-Munio E, Sanzol R, De-Oca J, Perez-Lozano P, Sune-Negre JM, Garcia-Montoya E. Topical Analgesia with Lidocaine Plus Diclofenac Decreases Pain in Benign Anorectal Surgery: randomized, Double-blind, and Controlled Clinical Trial. #journal#. 2018//. 9:210
Liodden I, Sandvik L, Valeberg BT, Borud E, Norheim AJ. Acupuncture versus usual care for postoperative nausea and vomiting in children after tonsillectomy/adenoidectomy: a pragmatic, multicentre, double-blinded, randomised trial. #journal#. 2015//. 33:196
Liu DX, Liu J, Zhang F, Zhang QY, Xie M, Zhu ZQ. Randomized Controlled Study on Safety and Feasibility of Transfusion Trigger Score of Emergency Operations. #journal#. 2015//. 128:1801
Liu WF, Shu HH, Zhao GD, Peng SL, Xiao JF, Zhang GR, Liu KX, Huang WQ. Effect of Parecoxib as an Adjunct to Patient-Controlled Epidural Analgesia after Abdominal Hysterectomy: a Multicenter, Randomized, Placebo-Controlled Trial. #journal#. 2016//. 11:e0162589
Lomivorotov V, Kornilov I, Boboshko V, Shmyrev V, Bondarenko I, Soynov I, Voytov A, Polyanskih S, Strunin O, Bogachev-Prokophiev A, Landoni G, Nigro Neto C, Oliveira Nicolau G, Saurith Izquierdo L, Nogueira Nascimento V, Wen Z, Renjie H, Haibo Z, Bazylev V, Evdokimov M, Sulejmanov S, Chernogrivov A, Ponomarev D. Effect of Intraoperative Dexamethasone on Major Complications and Mortality Among Inf…
Lorenzen S., Biederstadt A., Ronellenfitsch U., Reissfelder C., Monig S., Wenz F., Pauligk C., Walker M., Al-Batran S.-E., Haller B., Hofheinz R.-D.. RACE-trial: Neoadjuvant radiochemotherapy versus chemotherapy for patients with locally advanced, potentially resectable adenocarcinoma of the gastroesophageal junction - A randomized phase III joint study of the AIO, ARO and DGAV. BMC Cancer. 2020/…
Ludbrook, G, Lloyd, C, Story, D, Maddern, G, Riedel, B, Richardson, I, Scott, D, Louise, J, Edwards, S. The effect of advanced recovery room care on postoperative outcomes in moderate-risk surgical patients: a multicentre feasibility study.. Anaesthesia. 2020//. #volume#:#pages#
Maged AM, Deeb WS, Elbaradie S, Elzayat AR, Metwally AA, Hamed M, Shaker A. Comparison of local and intra venous dexamethasone on post operative pain and recovery after caeseream section. A randomized controlled trial. #journal#. 2018//. 57:346
Mangano, D. T.,Siliciano, D.,Hollenberg, M.,Leung, J. M.,Browner, W. S.,Goehner, P.,Merrick, S.,Verrier, E.. Postoperative myocardial ischemia. Therapeutic trials using intensive analgesia following surgery. The Study of Perioperative Ischemia (SPI) Research Group. Anesthesiology. 1992. 76:342-53
Masood SN, Masood Y, Naim U, Masood MF. A randomized comparative trial of early initiation of oral maternal feeding versus conventional oral feeding after cesarean delivery.. #journal#. 2015//. 41:24
Masson S, Wu JH, Simon C, Barlera S, Marchioli R, Mariani J, Macchia A, Lombardi F, Vago T, Aleksova A, Dreas L, Favaloro RR, Hershson AR, Puskas JD, Dozza L, Silletta MG, Tognoni G, Mozaffarian D, Latini R, OPERA Investigators. Circulating cardiac biomarkers and postoperative atrial fibrillation in the OPERA trial. #journal#. 2015//. 45:170
McDonnell NJ, Paech MJ, Muchatuta NA, Hillyard S, Nathan EA. A randomised double-blind trial of phenylephrine and metaraminol infusions for prevention of hypotension during spinal and combined spinal-epidural anaesthesia for elective caesarean section. #journal#. 2017//. 72:609
Meybohm, Patrick, Baron, David M, Kranke, Peter. Intravenous iron administered to anaemic patients before surgery and hospital readmission in the PREVENTT study: one answer, a potentially important health benefit, and new questions.. British journal of anaesthesia. 2021//. 126:9
Mintz, Yoav,Weiss, Yoram G.,Rivkind, Avraham I.. Effects of intravenous fluid restriction on postoperative complications: comparison of two perioperative fluid regimens: a randomized assessor-blinded multicenter trial. Annals of Surgery. 2004. 240:386; author reply 386-8
Mont MA, Beaver WB, Dysart SH, Barrington JW, Del Gaizo DJ. Local Infiltration Analgesia With Liposomal Bupivacaine Improves Pain Scores and Reduces Opioid Use After Total Knee Arthroplasty: results of a Randomized Controlled Trial. #journal#. 2018//. 33:90
Morales-Munoz C, Sanchez-Ramos JL, Diaz-Lara MD, Gonzalez-Gonzalez J, Gallego-Alonso I, Hernandez-Del-Castillo MS. Analgesic effect of a single-dose of perineural dexamethasone on ultrasound-guided femoral nerve block after total knee replacement. #journal#. 2017//. 64:19
Morrison RS, Dickman E, Hwang U, Akhtar S, Ferguson T, Huang J, Jeng CL, Nelson BP, Rosenblatt MA, Silverstein JH, Strayer RJ, Torrillo TM, Todd KH. Regional Nerve Blocks Improve Pain and Functional Outcomes in Hip Fracture: a Randomized Controlled Trial. #journal#. 2016//. 64:2433
Mu DL, Zhang DZ, Wang DX, Wang G, Li CJ, Meng ZT, Li YW, Liu C, Li XY. Parecoxib Supplementation to Morphine Analgesia Decreases Incidence of Delirium in Elderly Patients After Hip or Knee Replacement Surgery: a Randomized Controlled Trial. #journal#. 2017//. 124:1992
Mudge LA, Watson DI, Smithers BM, Isenring EA, Smith L, Jamieson GG, Australian Immunonutrition Study Group. Multicentre factorial randomized clinical trial of perioperative immunonutrition versus standard nutrition for patients undergoing surgical resection of oesophageal cancer. #journal#. 2018//. 105:1262
Myles, P. S.,Chan, M. T. V.,Leslie, K.,Peyton, P.,Paech, M.,Forbes, A.. Effect of nitrous oxide on plasma homocysteine and folate in patients undergoing major surgery. British Journal of Anaesthesia. 2008. 100:780-6
Nedeljkovic SS, Kett A, Vallejo MC, Horn JL, Carvalho B, Bao X, Cole NM, Renfro L, Gadsden JC, Song J, Yang J, Habib AS. Transversus Abdominis Plane Block With Liposomal Bupivacaine for Pain After Cesarean Delivery in a Multicenter, Randomized, Double-Blind, Controlled Trial. #journal#. 2020//. 131:1830
Newman, Mark F.,Blumenthal, James A.,Mark, Daniel B.. Fixing the heart: must the brain pay the price?. Circulation. 2004. 110:3402-3
Okada K, Kawai M, Hirono S, Fujii T, Kodera Y, Sho M, Nakajima Y, Satoi S, Kwon AH, Shimizu Y, Ambo Y, Kondo N, Murakami Y, Ohuchida J, Eguchi H, Nagano H, Oba MS, Morita S, Sakamoto J, Yamaue H, JAPAN-PD Investigators. Evaluation of the efficacy of daikenchuto (TJ -100) for the prevention of paralytic ileus after pancreaticoduodenectomy: a multicenter, double-blind, randomized, placebo-controlle…
Orji, Ernest O.,Olabode, Taofeek O.,Kuti, Oluwafemi,Ogunniyi, Solomon O.. A randomised controlled trial of early initiation of oral feeding after cesarean section. Journal of Maternal-Fetal & Neonatal Medicine. 2009. 22:65-71
Paech M, Sng B, Ng L, Nathan E, Sia A, Carvalho B. Methylnaltrexone to prevent intrathecal morphine-induced pruritus after Caesarean delivery: a multicentre, randomized clinical trial. #journal#. 2015//. 114:469
Panigrahi R, Roy R, Mahapatra AK, Prasad A, Priyadarshi A, Palo N. Intra-articular Adjuvant Analgesics following Knee Arthroscopy: comparison between Single and Double Dose Dexmedetomidine and Ropivacaine A Multicenter Prospective Double-blind Trial. #journal#. 2015//. 7:250
Park, Eun Young,Lee, Soo Kyung,Kang, Mae Hwa,Lim, Kyung Jee,Kim, Yi Seul,Choi, Eunjoo,Park, Young-Han. Comparison of ramosetron with combined ramosetron and midazolam for preventing postoperative nausea and vomiting in patients at high risk following laparoscopic gynaecological surgery. Journal of International Medical Research. 2013. 41:654-63
Pinho, C.,Grandini, P. C.,Gualandro, D. M.,Calderaro, D.,Monachini, M.,Caramelli, B.. Multicenter study of perioperative evaluation for noncardiac surgeries in Brazil (EMAPO). Clinics. 2007. 62:17-22
Price, Matthew J.,Berger, Peter B.,Angiolillo, Dominick J.,Teirstein, Paul S.,Tanguay, Jean-Francois,Kandzari, David E.,Cannon, Christopher P.,Topol, Eric J.. Evaluation of individualized clopidogrel therapy after drug-eluting stent implantation in patients with high residual platelet reactivity: design and rationale of the GRAVITAS trial. American Heart Journal. 2009. 157:818-24, 824.e1
Priebe, H. Joachim. Influence of beta-blockers on the outcome of at risk patients. Minerva Anestesiologica. 2009. 75:319-23
Rajpal, Rajesh K.,Fong, Raymond,Comstock, Timothy L.. Loteprednol etabonate ophthalmic gel 0.5% following cataract surgery: integrated analysis of two clinical studies. Advances in Therapy. 2013. 30:907-23
Rice, Hal, Martinez Galdamez, Mario, Holtmannspotter, Markus, Spelle, Laurent, Lagios, Konstantinos, Ruggiero, Maria, Vega, Pedro, Sonwalkar, Hemant, Chapot, Rene, Lamin, Saleh. Periprocedural to 1-year safety and efficacy outcomes with the Pipeline Embolization Device with Shield technology for intracranial aneurysms: a prospective, post-market, multi-center study.. Journal of neurointerventiona…
Riddle DL, Keefe FJ, Ang DC, Slover J, Jensen MP, Bair MJ, Kroenke K, Perera RA, Reed SD, McKee D, Dumenci L. Pain Coping Skills Training for Patients Who Catastrophize About Pain Prior to Knee Arthroplasty: a Multisite Randomized Clinical Trial. #journal#. 2019//. 101:218
Roman, H.. Colorectal endometriosis and pregnancy wish: Why doing primary surgery. Frontiers in Bioscience - Scholar. 2015. 7S:83-93
Rozan, R.,Bard, J. J.. Intraoperative radiation therapy of miscellaneous malignant tumors. A multicentric experience: preliminary results. Annales de Radiologie. 1989. 32:495-6
Rush, D.,Arlen, D.,Boucher, A.,Busque, S.,Cockfield, S. M.,Girardin, C.,Knoll, G.,Lachance, J. G.,Landsberg, D.,Shapiro, J.,Shoker, A.,Yilmaz, S.. Lack of benefit of early protocol biopsies in renal transplant patients receiving TAC and MMF: a randomized study. American Journal of Transplantation. 2007. 7:2538-45
Ryan EG, Harrison EM, Pearse RM, Gates S. Perioperative haemodynamic therapy for major gastrointestinal surgery: the effect of a Bayesian approach to interpreting the findings of a randomised controlled trial. #journal#. 2019//. 9:e024256
Salman FT, DiCristina C, Chain A, Afzal AS. Pharmacokinetics and pharmacodynamics of aprepitant for the prevention of postoperative nausea and vomiting in pediatric subjects. #journal#. 2019//. 54:1384
Sammour, T.,Kahokehr, A.,Hayes, J.. Warming and humidification of insufflation carbon dioxide in laparoscopic colonic surgery: A double-blinded randomized controlled trial. Diseases of the Colon and Rectum. 2011. 54:e222
Sandy-Hodgetts K., Parsons R., Norman R., Fear M.W., Wood F.M., White S.W.. Effectiveness of negative pressure wound therapy in the prevention of surgical wound complications in the cesarean section at-risk population: A parallel group randomised multicentre trial - The CYGNUS protocol. BMJ Open. 2020//. 10:e035727
Sauer, Anne-Mette C.,Slooter, Arjen J. C.,Veldhuijzen, Dieuwke S.,van Eijk, Maarten M. J.,Devlin, John W.,van Dijk, Diederik. Intraoperative dexamethasone and delirium after cardiac surgery: a randomized clinical trial. Anesthesia & Analgesia. 2014. 119:1046-52
Sazhin AV, Nechay TV, Titkova SM, Tyagunov AE, Anurov MV, Melnikov-Makarchuk KY, Tyagunov AA, Ermakov IV, Glagolev NS, Kurashinova LS, Ivanova EA, Nechay VS, Karpov AV, Mirzoyan AT, Ivakhov GB, Balakirev YS. Comparison of standard and fast track rehabilitation in patients with acute appendicitis. Intermediate results of multicenter prospective randomized trial. Sravnitel'naia otsenka metodov stan…
Schnitzer, Thomas J.,Gitton, Xavier,Jayawardene, Sumedha,Sloan, Victor S.. Lumiracoxib in the treatment of osteoarthritis, rheumatoid arthritis and acute postoperative dental pain: results of three dose-response studies. Current Medical Research & Opinion. 2005. 21:151-61
Schouten, Ruben,Rijs, Carianne S.,Bouvy, Nicole D.,Hameeteman, Wim,Koek, Ger H.,Janssen, Ignace M. C.,Greve, Jan-Willem M.. A multicenter, randomized efficacy study of the EndoBarrier Gastrointestinal Liner for presurgical weight loss prior to bariatric surgery. Annals of Surgery. 2010. 251:236-43
Schultheiss, M.. Reviewer's comment concerning "Predictive value of seven preoperative prognostic scoring systems for spinal metastases" (ESJO-D-08-00148R1/A. Leithner et al.). European Spine Journal. 2008. 17:1496
Seal, D. V.,Barry, P.,Gettinby, G.,Lees, F.,Peterson, M.,Revie, C. W.,Wilhelmus, K. R.. ESCRS study of prophylaxis of postoperative endophthalmitis after cataract surgery. Case for a European multicenter study. Journal of Cataract and Refractive Surgery. 2006. 32:396-406
Sezai, Akira,Nakata, Kin-ichi,Iida, Mitsuru,Yoshitake, Isamu,Wakui, Shinji,Hata, Hirokaki,Shiono, Motomi. Results of low-dose carperitide infusion in high-risk patients undergoing coronary artery bypass grafting. Annals of Thoracic Surgery. 2013. 96:119-26
Shaw, Monica,Pediconi, Claudio,McVey, Donna,Mondou, Elsa,Quinn, Joe,Chamblin, Beth,Rousseau, Franck. Safety and efficacy of ulimorelin administered postoperatively to accelerate recovery of gastrointestinal motility following partial bowel resection: results of two randomized, placebo-controlled phase 3 trials. Diseases of the Colon & Rectum. 2013. 56:888-97
Sheehy, A. M.,Coursin, D. B.,Keegan, M. T.. Risks of Tight Glycemic Control During Adult Cardiac Surgery. Annals of Thoracic Surgery. 2009. 88:1384-1385
Siegel, Robert,Burock, Susen,Wernecke, Klaus-Dieter,Kretzschmar, Albrecht,Dietel, Manfred,Loy, Volker,Koswig, Stephan,Budach, Volker,Schlag, Peter M.. Preoperative short-course radiotherapy versus combined radiochemotherapy in locally advanced rectal cancer: a multi-centre prospectively randomised study of the Berlin Cancer Society. BMC Cancer. 2009. 9:50
Singla NK, Hale ME, Davis JC, Bekker A, Gimbel J, Jahr J, Royal MA, Ang RY, Viscusi ER. IV acetaminophen: efficacy of a single dose for postoperative pain after hip arthroplasty: subset data analysis of 2 unpublished randomized clinical trials. #journal#. 2015//. 22:2
Smeeing D.P.J., Houwert R.M., Briet J.P., Groenwold R.H.H., Lansink K.W.W., Leenen L.P.H., van der Zwaal P., Hoogendoorn J.M., van Heijl M., Verleisdonk E.J., Segers M.J.M., Hietbrink F.. Weight-bearing or non-weight-bearing after surgical treatment of ankle fractures: a multicenter randomized controlled trial. European journal of trauma and emergency surgery : official publication of the Europea…
Solomon, Kerry D.,Donnenfeld, Eric D.,Raizman, Michael,Sandoval, Helga P.,Stern, Katherine,VanDenburgh, Amanda,Cheetham, Janet K.,Schiffman, Rhett,Ketorolac Reformulation Study, Groups. Safety and efficacy of ketorolac tromethamine 0.4% ophthalmic solution in post-photorefractive keratectomy patients. Journal of Cataract & Refractive Surgery. 2004. 30:1653-60
Song TJ, Lee JH, Lee SS, Jang JW, Kim JW, Ok TJ, Oh DW, Park DH, Seo DW, Lee SK, Kim MH, Kim SC, Kim CN, Yun SC. Metal versus plastic stents for drainage of malignant biliary obstruction before primary surgical resection. #journal#. 2016//. 84:814
Stewart, Robert H.,Grillone, Lisa R.,Shiffman, Mitchell L.,Donnenfeld, Eric D.,Gow, James A.,Bromfenac Ophthalmic Solution 0.09% Study, Group. The systemic safety of bromfenac ophthalmic solution 0.09%. Journal of Ocular Pharmacology & Therapeutics. 2007. 23:601-12
Stourac P, Adamus M, Seidlova D, Pavlik T, Janku P, Krikava I, Mrozek Z, Prochazka M, Klucka J, Stoudek R, Bartikova I, Kosinova M, Harazim H, Robotkova H, Hejduk K, Hodicka Z, Kirchnerova M, Francakova J, Obare Pyszkova L, Hlozkova J, Sevcik P. Low-Dose or High-Dose Rocuronium Reversed with Neostigmine or Sugammadex for Cesarean Delivery Anesthesia: a Randomized Controlled Noninferiority Trial o…
Surgery,,Pharmacy in Liaison Study, Group. Effect of a ward-based pharmacy team on preventable adverse drug events in surgical patients (SUREPILL study). British Journal of Surgery. 2015. 102:1204-12
Tasma ML, Louwerse MD, Hehenkamp WJ, Geomini PM, Bongers MY, Veersema S, van Kesteren PJ, Tromp E, Huirne JA, Graziosi GC. Misoprostol for cervical priming prior to hysteroscopy in postmenopausal and premenopausal nulliparous women; a multicentre randomised placebo controlled trial. #journal#. 2018//. 125:81
Teoh, Anthony Y B, Kitano, Masayuki, Itoi, Takao, Perez-Miranda, Manuel, Ogura, Takeshi, Chan, Shannon Melissa, Serna-Higuera, Carlos, Omoto, Shunsuke, Torres-Yuste, Raul, Tsuichiya, Takayoshi, Wong, Ka Tak, Leung, Chi-Ho, Chiu, Philip Wai Yan, Ng, Enders Kwok Wai, Lau, James Yun Wong. Endosonography-guided gallbladder drainage versus percutaneous cholecystostomy in very high-risk surgical patien…
Thirlby, R. C.. Preoperative radiotherapy is better than postoperative radiotherapy in patients with rectal cancer. Gastroenterology. 1990. 99:895-7
Toi, Masakazu,Nakamura, Seigo,Kuroi, Katsumasa,Iwata, Hiroji,Ohno, Shinji,Masuda, Norikazu,Kusama, Mikihiro,Yamazaki, Kosuke,Hisamatsu, Kazuhumi,Sato, Yasuyuki,Kashiwaba, Masahiro,Kaise, Hiroshi,Kurosumi, Masafumi,Tsuda, Hitoshi,Akiyama, Futoshi,Ohashi, Yasuo,Takatsuka, Yuichi,Japan Breast Cancer Research, Group. Phase II study of preoperative sequential FEC and docetaxel predicts of pathological…
Tyson SL, Bafna S, Gira JP, Goldberg DF, Jones JJ, Jones MP, Kim JK, Martel JM, Nordlund ML, Piovanetti-Perez IK, Singh IP, Metzinger JL, Mulani D, Sane S, Talamo JH, Goldstein MH, Dextenza Study Group. Multicenter randomized phase 3 study of a sustained-release intracanalicular dexamethasone insert for treatment of ocular inflammation and pain after cataract surgery. #journal#. 2019//. 45:204
Uppal V, Sondekoppam RV, Sodhi P, Johnston D, Ganapathy S. Single-Injection Versus Multiple-Injection Technique of Ultrasound-Guided Paravertebral Blocks: a Randomized Controlled Study Comparing Dermatomal Spread. #journal#. 2017//. 42:575
Uyl-De Groot, C. A.,Gelderblom-Den Hartog, J.,Derksen, J. G. M.,Symons, E. A.,Buijt, I.,Van Der Velden, J.,Van Lindert, A. C. M.. Cost-effectiveness and quality of life of granulocyte-colony stimulating factor (filgrastim) after radical vulvectomy and bilateral inguino-femoral lymphadenectomy: Results of a randomized clinical trial. European Journal of Obstetrics Gynecology and Reproductive Biolo…
Valgimigli M, Frigoli E, Leonardi S, Vranckx P, Rothenbuhler M, Tebaldi M, Varbella F, Calabro P, Garducci S, Rubartelli P, Briguori C, Ando G, Ferrario M, Limbruno U, Garbo R, Sganzerla P, Russo F, Nazzaro M, Lupi A, Cortese B, Ausiello A, Ierna S, Esposito G, Ferrante G, Santarelli A, Sardella G, de Cesare N, Tosi P, van 't Hof A, Omerovic E, Brugaletta S, Windecker S, Heg D, Juni P, MATRIX Inv…
van de Wall BJM, Stam MAW, Draaisma WA, Stellato R, Bemelman WA, Boermeester MA, Broeders IAMJ, Belgers EJ, Toorenvliet BR, Prins HA, Consten ECJ, DIRECT trial collaborators. Surgery versus conservative management for recurrent and ongoing left-sided diverticulitis (DIRECT trial): an open-label, multicentre, randomised controlled trial. #journal#. 2017//. 2:13
van't Sant HP, Kamman A, Hop WC, van der Heijden M, Lange JF, Contant CM. The influence of mechanical bowel preparation on long-term survival in patients surgically treated for colorectal cancer. #journal#. 2015//. 210:106
Vedovati, Maria Cristina,Becattini, Cecilia,Rondelli, Fabio,Boncompagni, Michela,Camporese, Giuseppe,Balzarotti, Ruben,Mariani, Enrico,Flamini, Otello,Pucciarelli, Salvatore,Donini, Annibale,Agnelli, Giancarlo. A randomized study on 1-week versus 4-week prophylaxis for venous thromboembolism after laparoscopic surgery for colorectal cancer. Annals of Surgery. 2014. 259:665-9
Villafranca, Alexander,Thomson, Ian A.,Grocott, Hilary P.,Avidan, Michael S.,Kahn, Sadia,Jacobsohn, Eric. The impact of bispectral index versus end-tidal anesthetic concentration-guided anesthesia on time to tracheal extubation in fast-track cardiac surgery. Anesthesia & Analgesia. 2013. 116:541-8
Wagner, Ann E.,Worland, Grace A.,Glawe, J. Christopher,Hellyer, Peter W.. Multicenter, randomized controlled trial of pain-related behaviors following routine neutering in dogs. Journal of the American Veterinary Medical Association. 2008. 233:109-15
Wallentin, L.. Low-molecular-weight heparin as a bridge to timely revascularization in unstable coronary artery disease -- an update of the Fragmin during Instability in Coronary Artery Disease II Trial. Haemostasis. 2000. 30 Suppl 2:108-13; discussion 106-7
Wang, Yuan, Liu, Bolin, Zhao, Tianzhi, Zhao, Binfang, Yu, Daihua, Jiang, Xue, Ye, Lin, Zhao, Lanfu, Lv, Wenhai, Zhang, Yufu, Zheng, Tao, Xue, Yafei, Chen, Lei, Sankey, Eric, Chen, Long, Wu, Yingxi, Li, Mingjuan, Ma, Lin, Li, Zhengmin, Li, Ruigang, Li, Juan, Yan, Jing, Wang, Shasha, Zhao, Hui, Sun, Xude, Gao, Guodong, Qu, Yan, He, Shiming. Safety and efficacy of a novel neurosurgical enhanced reco…
Wauters L, Arts J, Caenepeel P, Holvoet L, Tack J, Bisschops R, Vanuytsel T. Efficacy and safety of lanreotide in postoperative dumping syndrome: a Phase II randomised and placebo-controlled study. #journal#. 2019//. 7:1064
Weltert L, Rondinelli B, Bello R, Falco M, Bellisario A, Maselli D, Turani F, De Paulis R, Pierelli L. A single dose of erythropoietin reduces perioperative transfusions in cardiac surgery: results of a prospective single-blind randomized controlled trial. #journal#. 2015//. 55:1644
Whitlock, Elizabeth L.,Torres, Brian A.,Lin, Nan,Helsten, Daniel L.,Nadelson, Molly R.,Mashour, George A.,Avidan, Michael S.. Postoperative delirium in a substudy of cardiothoracic surgical patients in the BAG-RECALL clinical trial. Anesthesia & Analgesia. 2014. 118:809-17
Wielders LHP, Schouten JSAG, Winkens B, van den Biggelaar FJHM, Veldhuizen CA, Murta JCN, Goslings WRO, Kohnen T, Tassignon MJ, Joosse MV, Henry YP, Nagy ZZ, Rulo AHF, Findl O, Amon M, Nuijts RMMA, ESCRS PREMED study group. Randomized controlled European multicenter trial on the prevention of cystoid macular edema after cataract surgery in diabetics: ESCRS PREMED Study Report 2. #journal#. 2018//…
Wildevuur Ch, R. H.,Jansen, P. G. M.,Bezemer, P. D.,Kuik, D. J.,Eijsman, L.,Bruins, P.,De Jong, A. P.,Van Hardevelt, F. W. J.,Biervliet, J. D.,Hasenkam, J. M.,Kure, H. H.,Knudsen, L.,Bellaiche, L.,Ahlburg, P.,Loisance, D. Y.,Baufreton, C.,Le Besnerais, P.,Bajan, G.,Matta, A.,Van Dyck, M.,Renotte, M. Th,Ponlot-Lois, A.,Baele, Ph,McGovern, E. A.,McCarthy, J.,McCarthy, A.,O'Donnell, A.,Fosse, E.,Moe…
Wolff, Bruce G.,Weese, James L.,Ludwig, Kirk A.,Delaney, Conor P.,Stamos, Michael J.,Michelassi, Fabrizio,Du, Wei,Techner, Lee. Postoperative ileus-related morbidity profile in patients treated with alvimopan after bowel resection. Journal of the American College of Surgeons. 2007. 204:609-16
Xie, Q.,Zong, X.,Ge, B.,Wang, S.,Ji, J.,Ye, Y.,Pan, L.. Pilot postoperative ileus study of escin in cancer patients after colorectal surgery. World Journal of Surgery. 2009. 33:348-354
Xu H, Li H, Zuo Y, Yang B, Tian Y, Guo Q, Xu J, Wu C. A multicenter study of the analgesic effects of epidural chloroprocaine after lower limb orthopedic surgery. #journal#. 2016//. 35:313
Yamakiri, Keita,Sakamoto, Taiji,Noda, Yoshihiro,Nakahara, Masaaki,Ogino, Nobuchika,Kubota, Toshiaki,Yokoyama, Mitsunobu,Furukawa, Mariko,Ishibashi, Tatsuro. One-year results of a multicenter controlled clinical trial of triamcinolone in pars plana vitrectomy. Graefes Archive for Clinical & Experimental Ophthalmology. 2008. 246:959-66
Yektas, Abdulkadir,Belli, Enver. The effects of 2 micro g and 4 micro g doses of dexmedetomidine in combination with intrathecal hyperbaric bupivacaine on spinal anesthesia and its postoperative analgesic characteristics. Pain Research & Management. 2014. 19:75-81
Yoshikawa, Kozo,Shimada, Mitsuo,Wakabayashi, Go,Ishida, Koichiro,Kaiho, Takashi,Kitagawa, Yuko,Sakamoto, Junichi,Shiraishi, Norio,Koeda, Keisuke,Mochiki, Erito,Saikawa, Yoshiro,Yamaguchi, Kazuya,Watanabe, Masayuki,Morita, Satoshi,Kitano, Seigo,Saji, Shigetoyo,Kanematsu, Takashi,Kitajima, Masaki. Effect of Daikenchuto, a Traditional Japanese Herbal Medicine, after Total Gastrectomy for Gastric Can…
Zempsky WT, Schmitz ML, Meyer JM. Safety and Efficacy of Needle-free Powder Lidocaine Delivery System in Adult Patients Undergoing Venipuncture or Peripheral Venous Cannulation: a Randomized, Double-Blind, Placebo-controlled Trial. #journal#. 2016//. 32:211
Zuniga JR, Papas AS, Daniels SE, Patrick K, Muse DD, Oreadi D, Giannakopoulos HE, Granquist EJ, Levin LM, Chou JC, Maibach H, Schachtel BP. Prevention of Opioid-Induced Nausea and Vomiting During Treatment of Moderate to Severe Acute Pain: a Randomized Placebo-Controlled Trial Comparing CL-108 (Hydrocodone 7.5 mg/Acetaminophen 325 mg/Rapid-Release, Low-Dose Promethazine 12.5 mg) with Conventional…
